# Supplementary material for: Phenolic Extract from Extra Virgin Olive Oil Induces Different Anti-Proliferative Pathways in Human Bladder Cancer Cell Lines
Source: Nutrients. 2022 Dec 30;15(1):182. doi: 10.3390/nu15010182 (PMC9823665; doi:10.3390/nu15010182)
Supplement: Supplementary file 1 [file nutrients-15-00182-s001.zip]

Archive with 1 entries (1 files):
- nutrients-2104205-supplementary.pdf
